# Supplementary material for: A network analysis of depressive symptoms and metabolomics
Source: Psychol Med. 2023 Apr 24;53(15):7385–94. doi: 10.1017/S0033291723001009 (PMC10719687; doi:10.1017/S0033291723001009)
Supplement: Rydin et al. supplementary material 4 — Rydin et al. supplementary material [file S0033291723001009sup004.xlsx]

## Sheet: Sheet1
Node number	Node name	Group	Abbreviation if applicable
1	Problems falling asleep	Somatic symptoms
2	Problems sleeping during the night
3	Early morning awakenings
4	Sleeping too much
20	Psychomotor agitation
21	Aches and pains
22	Other bodily symptoms
23	Panic/phobic symptoms
24	Constipation/diarrhea
27	Increased appetite
28	Decreased appetite
29	Increased weight
30	Decreased weight
5	Feeling sad	Mood/cogntion symtpoms
6	Feeling irritable
7	Feeling anxious or tense
8	Mood reactivity
10	Quality of mood
11	Concentration/decision making problems
12	Self-criticism and blame
13	Future pessimism
14	Suicidal thoughts
15	Diminished interest in people/activities
16	Low energy level/fatigue
17	Diminished capacity of pleasure/enjoyment
18	Reduced interest in sex
19	Psychomotor retardation
25	Interpersonal sensitivity
26	Leaden Paralysis
9	Diurnal variation of mood	No category
31	Alanine (mmol/l)	Amino acids	Alanine
32	Histidine (mmol/l)		Histidine
33	Phenylalanine (mmol/l)		Phenylalanine
34	Tyrosine (mmol/l)		Tyrosine
35	Isoleucine (mmol/l)		Isoleucine
36	Leucine (mmol/l)		Leucine
37	Valine (mmol/l)		Valine
38	Apolipoprotein A-I (g/l)	Apolipoproteins	Apo A
39	Apolipoprotein B (g/l)		Apo B
40	Serum total cholesterol (mmol/l)	Cholesterol	Serum total cholesterol
41	Esterified cholesterol (mmol/l)		Esterified cholesterol
42	Free cholesterol (mmol/l)		Free cholesterol
43	RemNAt cholesterol (non-HDL, non-LDL -cholesterol) (mmol/l)		RemNAt Cholesterol
44	Total cholesterol in VLDL (mmol/l)		Tot chol in VLDL
45	Total cholesterol in LDL (mmol/l)		Tot chol in LDL
46	Total cholesterol in HDL (mmol/l)		Tot chol in HDL
47	Total cholesterol in HDL2 (mmol/l)		Tot chol in HDL2
48	Total cholesterol in HDL3 (mmol/l)		Tot chol in HDL3
49	Mean diameter for VLDL particles (nm)	Lipoprotein particle size	Mean diam VLDL
50	Mean diameter for LDL particles (nm)		Mean diam LDL
51	Mean diameter for HDL particles (nm)		Mean diam HDL
52	Serum total triglycerides (mmol/l)	Glycerides & phospholipids	Serum total triglycerides
53	Triglycerides in VLDL (mmol/l)		Triglycerides in VLDL
54	Triglycerides in LDL (mmol/l)		Triglycerides in LDL
55	Triglycerides in HDL (mmol/l)		Triglycerides
56	Total phosphoglycerides (mmol/l)		Total phosphoglycerides
57	Total cholines (mmol/l)		Total cholines
58	Sphingomyelins (mmol/l)		Sphingomyelins
59	Saturated fatty acids (mmol/l)	Fatty acids	Sat FAs
60	Monounsaturated fatty acids; 16:1, 18:1 (mmol/l)		Monounsat FAs
61	Polyunsaturated fatty acids (mmol/l)		Polyunsat FAs
62	Omega-6 fatty acids (mmol/l)		w6 FAs
63	Omega-3 fatty acids (mmol/l)		w3 FAs
64	18:2, linoleic acid (mmol/l)		Linoleic acid
65	22:6, docosahexaenoic acid (mmol/l)		Docosahexaenoic acid
66	Total fatty acids (mmol/l)		Total FAs
67	Estimated description of fatty acid chain length, not actual carbon number ()	Total fatty acids and saturation measures	Est descr FA chain length
68	Estimated degree of unsaturation ()		Est deg of unsaturation
69	Albumin (signal area)	Fluid balance	Albumin
70	Creatinine (mmol/l)		Creatinine
71	Citrate (mmol/l)	Glycolysis related metabolites	Citrate
72	Glucose (mmol/l)		Glucose
73	Lactate (mmol/l)		Lactate
74	Glycoprotein acetyls, mainly a1-acid glycoprotein (mmol/l)	Inflammation	Glycoprotein acetyls
75	Acetate (mmol/l)	Ketone bodies	Acetate
76	Acetoacetate (mmol/l)		Acetoacetate
